# Supplementary material for: Analysis of Unique Motility of the Unicellular Green Alga Chlamydomonas reinhardtii at Low Temperatures down to −8 °C
Source: Micromachines (Basel). 2024 Mar 19;15(3):410. doi: 10.3390/mi15030410 (PMC10972011; doi:10.3390/mi15030410)
Supplement: Supplementary file 1 [file micromachines-15-00410-s001.zip]

Archive with 3 entries (3 files):
- micromachines-2900026-supplementary.pdf
- Video S1-Motility at room and low temperatures (OS 1).mp4
- Video S2-Motility at various temperatures (OS 2).mp4
